# Supplementary material for: Highly Calibrated Relationship Between Bleomycin Concentrations and Facets of the Active Phase Fibrosis in Classical Mouse Bleomycin Model
Source: Int J Mol Sci. 2024 Nov 15;25(22):12300. doi: 10.3390/ijms252212300 (PMC11595013; doi:10.3390/ijms252212300)
Supplement: Supplementary file 1 [file ijms-25-12300-s001.zip]

Archive with 1 entries (1 files):
- ijms-3282742-supplementary.pdf
